# Supplementary material for: Meta-Data Analysis to Explore the Hub of the Hub-Genes That Influence SARS-CoV-2 Infections Highlighting Their Pathogenetic Processes and Drugs Repurposing
Source: Vaccines (Basel). 2022 Aug 3;10(8):1248. doi: 10.3390/vaccines10081248 (PMC9415433; doi:10.3390/vaccines10081248)
Supplement: Supplementary file 1 [file vaccines-10-01248-s001.zip]

Archive with 6 entries (6 files):
- Supplementary figures.pdf
- Supplementary file S1.xlsx
- Supplementary file S2.xlsx
- Supplementary file S3.xlsx
- Supplementary table S1.pdf
- Supplementary table S2.pdf
