# Supplementary material for: Meta-Data Analysis to Explore the Hub of the Hub-Genes That Influence SARS-CoV-2 Infections Highlighting Their Pathogenetic Processes and Drugs Repurposing
Source: Vaccines (Basel). 2022 Aug 3;10(8):1248. doi: 10.3390/vaccines10081248 (PMC9415433; doi:10.3390/vaccines10081248)
Supplement: Supplementary file 1 [file vaccines-10-01248-s001.zip › Supplementary file S1.xlsx]

## Sheet: Sheet1
Total 145 drugs/drug chemical list used in this study for molecular docking
Digoxin
Avermectin
Simeprevir
Nelfinavir.Mesylate
Proscillaridin
Linifanib
Dacinostat
Withaferin
Amuvatinib
Atazanavir
Cabozantinib
Hesperidin
Sorafenib
Torin.2
Naltrindole
Oligomycin
Thiostrepton
Dabrafenib
AntibioticK
Saquinavir
Apixaban
Sirolimus
Oleanolic.Acid
Stigmasterol
SYK.Inhibitor
SGX.523
Raltegravir
Cytochalasin
Danoprevir
Staurosporine
Nelfinavir
Everolimus
Astragaloside
FEXOFENADINE.H.
Indinavir
Vancomycin
Beta.Sitosterol
Crizotinib
SCHEMBL15322421
Dicumarol
Lopinavir
Rifabutin
Tigecycline
Dasatinib
Rac.Crizotinib
Luteolin
STAT1_pH_7
Baicalein
Isoflupredone
Cortisol
Quercetin
Paclitaxel
Saracatinib
Temsirolimus
Berberine
Ivermectin
Delphinidin
Rilpivirine
Darunavir
Elvitegravir
Naringenin
Bosutinib
Chenodeoxycholic
Lenalidomide
Aloe.Emodin
Remdesivir
lisuride
Catechin
Radicicol
Etiocholanolone
Monensin
Leuprolide.Acetate
Kaempferol
Rapamycin
Isorhamnetin
Wortmannin
MgATP
Atorvastatin
Pimecrolimus
Atractyloside
Podophyllotoxin
Ritonavir
Boceprevir
Lovastatin
Trichostatin
AT_7519
Formononetin
Antimycin
Irisolidone
Efavirenz
Nevirapine
Parthenolide
Mitomycin
Matrine
Imiquimod
Methscopolamine
Scopolamine
TLR2_Ph_7
Entecavir
Eprosartan
Abacavir
Zanamivir
Zolmitriptan
Cyclosporine
Atropine
Tenofovir
Adefovir.Dipivoxil
Adiphenine
Thioperamide
Ribavirin
Bacitracin
Batimastat
Peramivir
Etomidate
Demecarium
Mupirocin
USP53_pH_at_7_min
Chloroquine
Penciclovir
Dinoprostone
Famciclovir
Foxy.5
Ganciclovir
Pentoxifylline
Prostaglandin
Cidofovir
Daptomycin
Octreotide.Acetate
Valaciclovir
Oseltamivir
Acyclovir
Hydroxytyrosol
X5.nonyloxytryptamine
Somatostatin
Anacardic.Acid
Amantadine
MIGLITOL
S.carbamidomethylcysteine
Heptaminol
Oseltamivir.Phosphate
Abacavir.Sulfate
Prolinedithiocarbamate
Entecavir.Hydrate
IRF7.pH.7
Tiotropium.Bromide
