# Supplementary material for: Meta-Data Analysis to Explore the Hub of the Hub-Genes That Influence SARS-CoV-2 Infections Highlighting Their Pathogenetic Processes and Drugs Repurposing
Source: Vaccines (Basel). 2022 Aug 3;10(8):1248. doi: 10.3390/vaccines10081248 (PMC9415433; doi:10.3390/vaccines10081248)
Supplement: Supplementary file 1 [file vaccines-10-01248-s001.zip › Supplementary file S2.xlsx]

## Sheet: Supplimentery table S1
	Molecular docking scores of top 14 proposed hHub-DEGs and the 145 drug elements
	Digoxin	Avermectin	Simeprevir	Linifanib	Nelfinavir.Mesylate	Atazanavir	Withaferin	Proscillaridin	Hesperidin	Amuvatinib	Oligomycin	Dacinostat	Dabrafenib	Cabozantinib	Apixaban	Torin.2	Danoprevir	Saquinavir	Naltrindole	Cytochalasin	Oleanolic.Acid	Sirolimus	Sorafenib	SYK.Inhibitor	AntibioticK	Indinavir	Staurosporine	SGX.523	Thiostrepton	Stigmasterol	Everolimus	Astragaloside	Dicumarol	FEXOFENADINE.H.	Raltegravir	STAT1_pH_7	Crizotinib	Rifabutin	Nelfinavir	Luteolin	Dasatinib	Isoflupredone	Beta.Sitosterol	Rac.Crizotinib	Tigecycline	Baicalein	Naringenin	Chenodeoxycholic	Berberine
MAPK1	-11	-10.8	-10.3	-9.2	-9.2	-9.5	-9.7	-9.2	-8.8	-9.7	-8.2	-9.4	-9.4	-8.2	-9.1	-9.9	-9	-9.4	-9.1	-8.7	-8.3	-7.9	-8	-9.1	-8.3	-8.7	-9.7	-8.9	-8.8	-8.9	-8	-8.3	-9.3	-9.5	-8.8	-8.8	-8.8	-8.5	-8.9	-8.2	-8.4	-8.3	-8.3	-9.5	-7.6	-8	-7.9	-8.3	-8.3
EGFR	-10.5	-11	-8.7	-8.8	-9.2	-9.9	-9	-9	-9.6	-8.8	-9	-8.6	-9	-8.9	-9.3	-9.5	-8.3	-9.7	-9	-7.8	-9	-8.6	-8.3	-8.1	-8.1	-8.4	-8.2	-8	-8.1	-8.8	-8.4	-8.2	-7.5	-8.3	-7.4	-8.8	-8.1	-7.9	-8.4	-8.4	-8.7	-8.8	-8.6	-7.9	-8.3	-7.9	-8.3	-7.6	-7.8
CXCL8	-10	-10.5	-9.8	-9.9	-9.8	-9.2	-8.5	-9.3	-9.7	-9	-9.7	-8.8	-9.3	-8.7	-9.4	-8.6	-8.5	-8.8	-9.5	-9.6	-9	-8.9	-8.3	-8.1	-9	-8.2	-8.2	-9.3	-8.1	-8.1	-8.2	-9.2	-8.5	-9.2	-8.3	-8.3	-8.4	-9.4	-8.6	-8.7	-8.3	-8.1	-8.1	-7.8	-7.5	-8.3	-7.4	-8	-7.5
STAT3	-10	-8.6	-8.6	-8.2	-8.4	-8.3	-8.8	-8.5	-8.8	-8.4	-8.4	-8.9	-9	-8.2	-7.9	-8.3	-8.2	-8	-7.5	-7.9	-8.6	-7.8	-8.2	-7.5	-8.3	-7.4	-8	-8	-8.6	-7.2	-7.9	-7.8	-8.7	-8.1	-8.4	-7.3	-6.8	-7.3	-7.7	-8.2	-7.3	-8.3	-7.4	-6.8	-7.3	-8.1	-7.6	-7.7	-7.5
UBC7	-9.3	-8.6	-8.8	-7.6	-8.6	-7.8	-7.3	-8	-7.5	-7.8	-7.6	-8	-8	-8.1	-7.5	-7.7	-7.8	-7.4	-8	-7.8	-7.4	-7.9	-7.7	-7.6	-7.6	-7.3	-7.6	-8	-7.6	-7.1	-7	-7.5	-7.2	-7	-7.7	-7.4	-7.5	-7.7	-7.3	-8	-6.9	-7.4	-6.6	-7	-6.6	-8	-7.7	-7	-7.2
TP53	-10	-7.6	-7.9	-8.6	-8	-8	-7.5	-8.1	-8.2	-8.4	-8.2	-7.6	-7.4	-7.8	-7.7	-7.9	-8.3	-8.7	-7.9	-7.8	-7.8	-7.1	-8.3	-7.7	-7.2	-8.1	-7	-7.5	-7.5	-7.1	-6.8	-7.1	-7	-8.4	-7.4	-6.7	-7.2	-6.8	-7.4	-6.8	-7.1	-6.7	-6.8	-6.3	-7.1	-6.6	-6.7	-7.1	-6.8
AKT1	-9.4	-8.4	-8.2	-7.6	-7.6	-7.2	-7.6	-8.4	-7.4	-6.8	-8.1	-7.8	-7.8	-7.6	-7	-6.8	-7.8	-7.5	-8.1	-7.3	-7.7	-7.3	-7.1	-6.9	-6.8	-7	-6.9	-7	-7.2	-6.5	-6.9	-6.9	-6.7	-7.5	-7.5	-7.4	-6.9	-6.5	-7.4	-6.7	-7	-7.4	-6.5	-7.2	-7.2	-7.1	-6.8	-6.7	-6.3
IL6	-8.8	-8.8	-7.9	-8	-8	-7.7	-7.8	-7.9	-7.3	-7.5	-7.6	-7.7	-7.5	-8.4	-7.9	-7.8	-7.8	-6.9	-6.7	-7.6	-6.9	-7.4	-7.1	-7.2	-7.4	-7.4	-6.7	-6.8	-7.1	-7.2	-7.4	-6.7	-7.5	-7.3	-7.3	-7.1	-7.2	-7.4	-7.3	-7.2	-7.4	-6.7	-7.7	-7.2	-7.5	-6.1	-7	-6.5	-6.9
GATA2	-7.4	-8.1	-7.9	-7.7	-8.1	-8.1	-7.1	-7.4	-7.1	-7.3	-7.4	-8.1	-8.1	-7.7	-8.4	-8.4	-7.5	-7.3	-8.1	-7.2	-7.1	-7	-7.9	-7.3	-6.8	-7.4	-7.5	-7.1	-6.8	-6.4	-6.6	-7.3	-7.2	-6.2	-7	-6.2	-6.9	-7.5	-6.2	-6.6	-6.5	-6.2	-6.6	-7.2	-6.9	-7.1	-7.1	-6.8	-7.1
TNF	-9.3	-8.3	-7.5	-7.8	-7.9	-6.8	-7.5	-7.7	-7.2	-7.6	-7.5	-7.4	-7.2	-7.3	-7.3	-7.3	-7.4	-7.5	-7.4	-7.5	-6.8	-6.9	-7.4	-6.9	-7.7	-6.9	-7.3	-7.2	-6.9	-7.2	-6.2	-6.9	-6.9	-7.3	-7	-6.8	-6.9	-6	-6.7	-6	-7.1	-6.7	-6.7	-6.6	-6.9	-6.7	-6.7	-6.5	-6.9
FOXC1	-8	-9	-8.1	-7.6	-7.3	-7.2	-7.5	-8.1	-7.1	-7.4	-7.2	-7.4	-7	-7.2	-7	-7.4	-7.3	-6.3	-6.7	-7.2	-7.5	-7.7	-7.3	-7.7	-8.1	-7.4	-7.6	-6.7	-8	-7.2	-6.9	-6.8	-7	-6.3	-6.7	-7	-7	-6.9	-6.3	-7.1	-6.4	-6.9	-7.3	-6.7	-6.7	-6.7	-6.9	-6.5	-6.9
VEGFA	-9.3	-7.1	-7.8	-7.2	-7.9	-7.8	-7.8	-7	-7.4	-7.3	-7.1	-7.4	-8.2	-7.9	-7.2	-7.3	-7.3	-7	-7.1	-6.5	-7.2	-7.2	-6.5	-7	-6.6	-7.7	-6.6	-6.8	-7.3	-7.3	-7.1	-6.9	-7	-6.3	-6.3	-6.7	-6	-6.6	-6.7	-6.7	-6.5	-6.8	-6.6	-6.8	-6.4	-6.4	-6.2	-6.9	-6.3
YY1	-9.3	-8.1	-7.1	-7.3	-6.3	-7.4	-7.5	-4.8	-6.9	-7.5	-7.5	-6.9	-6.9	-7	-7.6	-5.7	-6.7	-5.4	-5.4	-7.5	-5.5	-7.7	-4.8	-7.3	-6.9	-7.4	-6.6	-6	-5.2	-7	-7.1	-7.1	-6.6	-5.6	-6.3	-7.4	-6.9	-5.1	-7.1	-5.9	-6.8	-6.6	-7	-6.3	-7.8	-6.4	-7.4	-6.9	-7.1
NFIC	-8	-8.1	-7.6	-7.2	-7.3	-7.5	-7.2	-7.3	-7.7	-7.1	-7.1	-6.5	-6.5	-6.7	-7.1	-6.8	-8.1	-6.6	-6.9	-6.9	-7.8	-6.8	-7	-7	-6.6	-6.4	-6.8	-7	-7.1	-7.3	-7.4	-7	-6.5	-6.3	-6.5	-6.6	-6.8	-6.7	-6.4	-6.7	-6.4	-6.6	-6.6	-6.3	-5.8	-6.5	-6.4	-6.6	-6.5
UBA52	-6.8	-6.2	-7.3	-7.2	-5.9	-7.7	-6.5	-6.6	-6.8	-6.8	-6.3	-6.3	-6.3	-6.5	-6.6	-7.3	-6.8	-6	-6.4	-6.9	-6.1	-6	-6.6	-6.6	-6.5	-6.1	-6.2	-5.9	-5.7	-6.6	-5.9	-5.6	-6.1	-6	-6.1	-6	-6	-5.8	-6.3	-6.2	-6.4	-6	-5.6	-5.9	-5.3	-6.2	-6	-6	-5.8
TFAP2A	-7.4	-8.3	-6.7	-6.7	-7	-6.4	-7.1	-7.2	-6.4	-6.6	-7	-7.1	-6	-7	-6.6	-6.4	-6	-7.1	-6.8	-6.3	-7.3	-6.7	-7	-6.7	-6.4	-6.5	-6.2	-6	-6	-6.4	-6.6	-5.8	-5.9	-5.5	-5.7	-5.5	-5.8	-6	-5.9	-6	-5.5	-5.5	-6	-5.7	-5.8	-5.8	-5.6	-6	-5.9
JUN	-7.6	-6.8	-6.9	-6.5	-7	-6.8	-7.5	-7.3	-6.3	-6.3	-6.3	-6.5	-6.5	-5.9	-6.4	-6.2	-5.9	-6.8	-6.3	-6.2	-6.5	-6.1	-6.7	-6.1	-5.8	-5.9	-5.9	-6.2	-5.7	-6.1	-6	-5.8	-5.3	-6.4	-5.5	-5.8	-5.9	-5.9	-5	-6	-5.7	-5.8	-5.8	-6.2	-6.2	-5.7	-5.7	-5.8	-5.7
INS	-6.5	-6.5	-6.3	-5.7	-5.4	-6.2	-5.6	-5.6	-6.1	-5.8	-5.3	-5.6	-5.5	-5.7	-5.3	-5.4	-5.2	-6.5	-5.4	-5.6	-5.3	-5.7	-5.5	-5.5	-5.7	-4.8	-5.3	-5.5	-5.9	-5.2	-5.4	-5.2	-5	-5	-5.2	-4.9	-5	-5.5	-4.9	-4.7	-5.3	-4.6	-4.9	-5.1	-5.5	-4.8	-5	-4.9	-5
APP	-4.5	-4.2	-4.2	-4.4	-4.2	-3.5	-4.3	-4.2	-4.2	-4.1	-4.5	-4	-4.1	-4.3	-3.7	-3.8	-3.7	-3.7	-4.2	-3.8	-3.9	-4.1	-4.4	-3.8	-4.2	-4.1	-4.2	-4	-4	-4	-4.2	-3.8	-4	-3.7	-4	-3.5	-4	-4.4	-3.4	-3.7	-4	-3.5	-3.7	-3.8	-3.7	-3.5	-3.3	-3.8	-3.5
[truncated: 96 more columns]
