# Supplementary material for: Meta-Data Analysis to Explore the Hub of the Hub-Genes That Influence SARS-CoV-2 Infections Highlighting Their Pathogenetic Processes and Drugs Repurposing
Source: Vaccines (Basel). 2022 Aug 3;10(8):1248. doi: 10.3390/vaccines10081248 (PMC9415433; doi:10.3390/vaccines10081248)
Supplement: Supplementary file 1 [file vaccines-10-01248-s001.zip › Supplementary file S3.xlsx]

## Sheet: Supplementary file 1
	Molecular docking scores of top 11 published hub-DEGs and the 145 drug elements
	Digoxin	Avermectin	Simeprevir	Nelfinavir.Mesylate	Proscillaridin	Linifanib	Dacinostat	Withaferin	Amuvatinib	Atazanavir	Cabozantinib	Hesperidin	Sorafenib	Torin.2	Naltrindole	Oligomycin	Thiostrepton	Dabrafenib	AntibioticK	Saquinavir	Apixaban	Sirolimus	Oleanolic.Acid	Stigmasterol	SYK.Inhibitor	SGX.523	Raltegravir	Cytochalasin	Danoprevir	Staurosporine	Nelfinavir	Everolimus	Astragaloside	FEXOFENADINE.H.	Indinavir	Vancomycin	Beta.Sitosterol	Crizotinib	SCHEMBL15322421	Dicumarol	Lopinavir	Rifabutin	Tigecycline	Dasatinib	Rac.Crizotinib	Luteolin	STAT1_pH_7	Baicalein	Isoflupredone
NFKBIA	-11	-10.1	-9.4	-9.4	-8.9	-9.6	-8.6	-8.7	-8.9	-9.3	-8.7	-8.6	-8.4	-9.6	-8.6	-8.7	-9.7	-8.1	-8.7	-8.8	-8.5	-9.1	-8.9	-8.8	-9	-8.7	-8.8	-8.9	-8.8	-9	-7.9	-8.6	-8.3	-8.9	-8.7	-9.7	-8.2	-8	-8.9	-8.2	-8.5	-8.2	-8.6	-7.9	-7.8	-7.6	-7.4	-8	-7.4
CXCL8	-10	-10.5	-9.8	-9.2	-9.8	-9.3	-8.6	-9.9	-9	-9.7	-9.7	-8.5	-9	-9.3	-8.7	-9.4	-8.8	-8.5	-9.5	-9	-8.3	-9	-8.9	-9.6	-8.1	-8.2	-8.1	-8.2	-8.1	-9.3	-8.2	-9.2	-8.5	-8.3	-8.4	-8.3	-9.2	-8.1	-9.4	-8.6	-8.7	-8.3	-7.5	-8.1	-8.3	-7.5	-7.8	-7.6	-7.9
STAT1	-10	-8.3	-8.7	-8.2	-8.2	-8.7	-9.2	-8.6	-9.5	-7.1	-8.5	-8.8	-8.8	-7.5	-7.9	-7.2	-8.6	-9.1	-7.8	-8.2	-8.3	-7.6	-7.1	-7.4	-9.1	-8.6	-8.1	-8.3	-8.4	-7.5	-7.9	-7.4	-7.2	-7.7	-7.2	-7.3	-7.7	-8.2	-8.3	-8	-8.2	-6.9	-7.1	-7.9	-8.3	-8.6	-7.5	-8	-7.1
IL6	-10.7	-9.3	-9.1	-8.4	-8.3	-7.7	-8	-8	-8.2	-7.8	-8.6	-8.3	-7.8	-8.5	-7.6	-7.7	-8	-7.9	-7.6	-7.6	-8.7	-8	-8	-7.6	-7.5	-8	-8.7	-7.9	-7.9	-7.5	-7.7	-7.8	-7.8	-8	-7.5	-7.8	-7.5	-7	-7.4	-7.1	-7.3	-7.4	-7.8	-7.1	-7.1	-8.1	-7.4	-8	-7.4
MMP9	-10	-8.8	-8.1	-8.9	-8.5	-8.3	-8.6	-8.4	-8.1	-8.9	-8.3	-8.7	-8.5	-7.6	-7.8	-8	-7.5	-7.8	-8.7	-7.7	-8.3	-8	-7.8	-7.6	-7.1	-7.8	-7.6	-7.6	-8.3	-7.9	-7.6	-7.9	-7.5	-6.6	-8.4	-6.7	-7.2	-7.7	-7.3	-7	-8.3	-7.7	-7.7	-7.3	-7.9	-7.1	-7	-7	-7
CCL2	-8.8	-9.6	-8	-7.9	-7.6	-8.5	-7.4	-8.4	-8.2	-8.3	-8.1	-7.8	-7.9	-7.5	-8	-7.3	-7	-7.5	-7.5	-7.7	-7.3	-7.5	-8.3	-7.7	-8.1	-7.9	-7.3	-7.2	-6.9	-7.7	-7.6	-7.6	-6.8	-7.4	-7	-6.7	-7.2	-7.7	-6.9	-8	-7.4	-7	-6.7	-7.2	-7.6	-7.1	-7.1	-7.2	-7.1
TP53	-9.4	-9.4	-7.5	-9	-7.9	-8.1	-7.7	-7.2	-7.3	-8.9	-7.7	-8.5	-7.3	-7.3	-7.3	-8	-7.7	-7.7	-7.2	-7.7	-7.7	-7.2	-6.9	-7.2	-7.7	-7.2	-7.2	-6.6	-7.2	-7.3	-8.2	-6.9	-7.5	-6.6	-7.7	-7.2	-6.8	-7.6	-6.5	-6.9	-6.4	-7.4	-6.8	-6.9	-6.9	-6.5	-6.8	-6.8	-6.6
IL1B	-8.8	-8.8	-7.9	-7.7	-8	-7.9	-7.8	-8	-7.5	-7.6	-7.3	-7.8	-7.6	-7.5	-8.4	-7.9	-6.9	-7.8	-6.7	-7.4	-7.1	-7.4	-7.4	-7.6	-7.2	-6.8	-7.1	-7.4	-7.2	-6.8	-7.4	-6.7	-7.5	-7.3	-7.2	-7.4	-7.3	-7.7	-7.4	-7.3	-7.2	-7.1	-7.5	-6.7	-6.1	-6.9	-7.2	-6.8	-7.2
TNF	-9.3	-8.3	-7.5	-6.8	-7.9	-7.7	-7.3	-7.8	-7.6	-7.5	-7.2	-7.5	-7.4	-7.2	-7.3	-7.3	-7.5	-7.4	-7.4	-7.7	-7.4	-7	-6.9	-7.5	-6.9	-6.9	-6.9	-6.9	-7.2	-7.2	-6.2	-6.9	-6.9	-7	-6.9	-7.1	-7.3	-6.7	-6	-6.7	-6	-6.8	-6.9	-6.7	-6.7	-6.9	-6.6	-6.4	-6.6
PTGS2	-9.3	-7.1	-7.8	-7.8	-7.9	-7	-7.3	-7.2	-7.3	-7.1	-7.4	-7.8	-7.2	-8.2	-7.9	-7.2	-7	-7.3	-7.1	-6.6	-6.5	-7	-7.2	-6.5	-7	-6.9	-7.3	-7.7	-7.3	-6.8	-7.1	-6.9	-7	-6.3	-6	-6.5	-6.3	-6.6	-6.6	-6.7	-6.7	-6.7	-6.4	-6.8	-6.4	-6.3	-6.8	-6.3	-6.8
ICAM1	-8.4	-7.8	-7.9	-6.8	-7	-7	-6.7	-7	-7.3	-6.3	-6.6	-7.4	-7	-6.5	-6.2	-6.8	-6.8	-6	-6.6	-6.4	-6.5	-6.4	-6.6	-6.4	-6.1	-6.7	-6.4	-6.6	-6.2	-6.1	-6.8	-6.5	-6.2	-6.9	-5.9	-6.2	-6.1	-5.4	-5.8	-5.9	-5.7	-6.6	-6.9	-6.3	-5.6	-5.9	-6.4	-5.6	-6.4
[truncated: 96 more columns]
